# Supplementary material for: Aβ42 as a Biomarker of Alzheimer’s Disease: Is Saliva a Viable Alternative to Cerebrospinal Fluid?
Source: Brain Sci. 2022 Dec 17;12(12):1729. doi: 10.3390/brainsci12121729 (PMC9775629; doi:10.3390/brainsci12121729)
Supplement: Supplementary file 1 [file brainsci-12-01729-s001.zip]

Archive with 1 entries (1 files):
- brainsci-2057104-supplementary.pdf
